# Supplementary material for: Recycled Polystyrene as a Sustainable Material for Hollow Fiber Membranes in Dye Filtration
Source: Membranes (Basel). 2025 Sep 23;15(10):285. doi: 10.3390/membranes15100285 (PMC12566264; doi:10.3390/membranes15100285)
Supplement: Supplementary file 1 [file membranes-15-00285-s001.zip]

Archive with 1 entries (1 files):
- membranes-3856662-supplementary.pdf
